# Supplementary material for: Germination and Growth Analysis of Streptomyces lividans at the Single-Cell Level Under Varying Medium Compositions
Source: Front Microbiol. 2018 Nov 22;9:2680. doi: 10.3389/fmicb.2018.02680 (PMC6262040; doi:10.3389/fmicb.2018.02680)
Supplement: Supplementary file 2 [file Data_Sheet_2.ZIP]

Archive with 4 entries (3 files):
- Raw Analysed Data/
- Raw Analysed Data/Streptomycete_Analysis.html
- Raw Analysed Data/Streptomycete_Analysis.ipynb
- Raw Analysed Data/Streptomycete_Results_Compact.h5
